# Supplementary material for: Identification and Functional Characterization of Peptides With Antimicrobial Activity From the Syphilis Spirochete, Treponema pallidum
Source: Front Microbiol. 2022 May 3;13:888525. doi: 10.3389/fmicb.2022.888525 (PMC9200625; doi:10.3389/fmicb.2022.888525)
Supplement: Supplementary file 1 [file Table_1.XLSX]

## Sheet: Nichols NC_021489 ≤150 aa
Supplementary Table S1. T. pallidum Nichols strain (NC_021490) proteins containing 150 amino acids or less. List is based on the whole proteome annotation from the NCBI Genome database July 2021.
Gene	New Locus Tag	Protein Accession No.	Length (≤150 aa)	Protein Annotated Function
rpmJ	TPANIC_RS01040	WP_010881657.1	37	50S ribosomal protein L36
	TPANIC_RS05470	WP_175393427.1	46	DUF2715 domain-containing protein
	TPANIC_RS05480	WP_014505460.1	48	hypothetical protein
rpmH	TPANIC_RS05380	WP_010882395.1	51	MULTISPECIES: 50S ribosomal protein L34	151 proteins ≤ 150 amino acids
	TPANIC_RS04880	WP_010882435.1	52	MULTISPECIES: rubredoxin
rpmG	TPANIC_RS01180	WP_010881682.1	56	50S ribosomal protein L33
	TPANIC_RS05425	WP_014342791.1	56	hypothetical protein
secE	TPANIC_RS01190	WP_010881683.1	59	MULTISPECIES: preprotein translocase subunit SecE
	TPANIC_RS05285	WP_010881899.1	60	hypothetical protein
	TPANIC_RS04495	WP_013945483.1	60	MULTISPECIES: hypothetical protein
	TPANIC_RS05225	WP_010881649.1	61	MULTISPECIES: type Z 30S ribosomal protein S14
rpmD	TPANIC_RS01025	WP_010881654.1	61	MULTISPECIES: 50S ribosomal protein L30
	TPANIC_RS04080	WP_010882269.1	61	hypothetical protein
	TPANIC_RS02390	WP_010881939.1	62	MULTISPECIES: hypothetical protein
rpmF	TPANIC_RS03995	WP_010882252.1	62	MULTISPECIES: 50S ribosomal protein L32
	TPANIC_RS01065	WP_010881662.1	65	MULTISPECIES: hypothetical protein
	TPANIC_RS03600	WP_010882171.1	65	MULTISPECIES: flagellar FlbD family protein
rpmI	TPANIC_RS04200	WP_010882293.1	66	50S ribosomal protein L35
rpmE	TPANIC_RS01285	WP_010881704.1	67	MULTISPECIES: 50S ribosomal protein L31
	TPANIC_RS03480	WP_010882146.1	67	MULTISPECIES: DNA-directed RNA polymerase subunit omega
rpsU	TPANIC_RS03755	WP_010882203.1	69	MULTISPECIES: 30S ribosomal protein S21
	TPANIC_RS02625	WP_010881982.1	70	hypothetical protein
infA	TPANIC_RS00475	WP_010881546.1	72	MULTISPECIES: translation initiation factor IF-1
rpmC	TPANIC_RS00980	WP_010881644.1	72	50S ribosomal protein L29
	TPANIC_RS05310	WP_010881986.1	73	hypothetical protein
csrA	TPANIC_RS03250	WP_010882102.1	73	MULTISPECIES: carbon storage regulator CsrA
	TPANIC_RS05345	WP_010882194.1	73	hypothetical protein
	TPANIC_RS03855	WP_010882222.1	74	MULTISPECIES: hypothetical protein
	TPANIC_RS05175	WP_010881508.1	75	hypothetical protein
	TPANIC_RS00410	WP_010881533.1	77	hypothetical protein
	TPANIC_RS00270	WP_010881504.1	78	OadG family protein
rpmB	TPANIC_RS05265	WP_010881810.1	78	MULTISPECIES: 50S ribosomal protein L28
acpP	TPANIC_RS04000	WP_010882253.1	78	acyl carrier protein
	TPANIC_RS04290	WP_010882312.1	78	MULTISPECIES: hypothetical protein
	TPANIC_RS04455	WP_010882349.1	80	MULTISPECIES: KH domain-containing protein
	TPANIC_RS03920	WP_010882236.1	81	hypothetical protein
	TPANIC_RS05295	WP_010881916.1	82	hypothetical protein
	TPANIC_RS05370	WP_010882347.1	83	hypothetical protein
	TPANIC_RS04480	WP_010882354.1	83	MULTISPECIES: FlhB-like flagellar biosynthesis protein
rpsQ	TPANIC_RS00985	WP_010881645.1	84	MULTISPECIES: 30S ribosomal protein S17
	TPANIC_RS01725	WP_010881800.1	85	MULTISPECIES: YdbC family protein
rpmA	TPANIC_RS03685	WP_010882188.1	87	50S ribosomal protein L27
	TPANIC_RS00105	WP_010881470.1	88	hypothetical protein
	TPANIC_RS02895	WP_010882035.1	88	MULTISPECIES: HPr family phosphocarrier protein
	TPANIC_RS05000	WP_010882457.1	88	co-chaperone GroES
	TPANIC_RS01740	WP_013945017.1	89	MULTISPECIES: RNA-binding protein
rpsO	TPANIC_RS04375	WP_010882330.1	89	MULTISPECIES: 30S ribosomal protein S15
	TPANIC_RS00350	WP_010881521.1	90	MULTISPECIES: glutaredoxin
	TPANIC_RS05515	WP_010882399.1	90	hypothetical protein
	TPANIC_RS05485	WP_025267569.1	91	CPBP family intramembrane metalloprotease
	TPANIC_RS04310	WP_010882317.1	91	MULTISPECIES: hypothetical protein
	TPANIC_RS00155	WP_010881480.1	92	hypothetical protein
	TPANIC_RS03350	WP_010882121.1	92	MULTISPECIES: hypothetical protein
rpsF	TPANIC_RS00305	WP_010881512.1	93	MULTISPECIES: 30S ribosomal protein S6
	TPANIC_RS04795	WP_010882418.1	93	MULTISPECIES: flagellar biosynthesis anti-sigma factor FlgM
	TPANIC_RS00950	WP_010881638.1	94	MULTISPECIES: 50S ribosomal protein L23
fliQ	TPANIC_RS03560	WP_010882162.1	94	MULTISPECIES: flagellar biosynthesis protein FliQ
	TPANIC_RS03730	WP_010882198.1	94	hypothetical protein
yidD	TPANIC_RS04675	WP_010882393.1	94	membrane protein insertion efficiency factor YidD
rpsS	TPANIC_RS00960	WP_010881640.1	95	MULTISPECIES: 30S ribosomal protein S19
rpsT	TPANIC_RS05230	WP_010881699.1	95	30S ribosomal protein S20
	TPANIC_RS04885	WP_010882436.1	95	MULTISPECIES: hypothetical protein
	TPANIC_RS05520	WP_013945579.1	95	MULTISPECIES: hypothetical protein
	TPANIC_RS03295	WP_010882111.1	97	hypothetical protein
	TPANIC_RS05280	WP_014342403.1	98	PAS domain-containing protein
	TPANIC_RS02610	WP_013945170.1	98	MULTISPECIES: ATP synthase subunit C
rpsR	TPANIC_RS00295	WP_010881510.1	99	30S ribosomal protein S18
	TPANIC_RS02015	WP_010881860.1	101	PUR family DNA/RNA-binding protein
rpsJ	TPANIC_RS00935	WP_010881635.1	102	MULTISPECIES: 30S ribosomal protein S10
rplX	TPANIC_RS00995	WP_010881647.1	103	MULTISPECIES: 50S ribosomal protein L24
	TPANIC_RS00320	WP_010881515.1	104	hypothetical protein
	TPANIC_RS01265	WP_010881700.1	105	HU family DNA-binding protein
	TPANIC_RS02605	WP_014342462.1	105	V-type ATP synthase subunit F
	TPANIC_RS03370	WP_010882124.1	105	MULTISPECIES: hypothetical protein
rplU	TPANIC_RS03695	WP_010882190.1	105	50S ribosomal protein L21
trxA	TPANIC_RS04520	WP_010882362.1	105	thioredoxin
	TPANIC_RS05495	WP_041610078.1	106	hypothetical protein
	TPANIC_RS01095	WP_010881668.1	108	STAS domain-containing protein
	TPANIC_RS03690	WP_010882189.1	108	MULTISPECIES: ribosomal-processing cysteine protease Prp
	TPANIC_RS04185	WP_010882290.1	108	cell division protein ZapA
	TPANIC_RS03050	WP_158296018.1	109	DUF2715 domain-containing protein
	TPANIC_RS05355	WP_010882247.1	109	hypothetical protein
	TPANIC_RS01800	WP_010881816.1	111	hypothetical protein
rsfS	TPANIC_RS03660	WP_010882183.1	111	ribosome silencing factor
	TPANIC_RS04190	WP_014342609.1	111	hypothetical protein
	TPANIC_RS00655	WP_010881577.1	115	hypothetical protein
	TPANIC_RS02215	WP_014342432.1	116	zinc ribbon domain-containing protein
	TPANIC_RS02255	WP_010881910.1	119	helix-turn-helix domain-containing protein
	TPANIC_RS00470	WP_010881545.1	120	MULTISPECIES: TraR/DksA family transcriptional regulator
rplR	TPANIC_RS01015	WP_010881652.1	120	50S ribosomal protein L18
rpsM	TPANIC_RS01045	WP_010881658.1	121	MULTISPECIES: 30S ribosomal protein S13
	TPANIC_RS01360	WP_010881716.1	121	polymer-forming cytoskeletal protein
	TPANIC_RS02650	WP_013945178.1	121	MULTISPECIES: anti-sigma factor antagonist
rplN	TPANIC_RS00990	WP_010881646.1	122	50S ribosomal protein L14
rplT	TPANIC_RS04195	WP_010882292.1	122	MULTISPECIES: 50S ribosomal protein L20
	TPANIC_RS05275	WP_080511233.1	123	helix-turn-helix domain-containing protein
rpsP	TPANIC_RS04450	WP_010882348.1	123	30S ribosomal protein S16
rplS	TPANIC_RS04470	WP_010882352.1	123	MULTISPECIES: 50S ribosomal protein L19
rplV	TPANIC_RS00965	WP_010881641.1	124	MULTISPECIES: 50S ribosomal protein L22
rpsL	TPANIC_RS01230	WP_010881691.1	124	MULTISPECIES: 30S ribosomal protein S12
	TPANIC_RS01880	WP_010881833.1	124	cell division protein FtsL
fliE	TPANIC_RS01945	WP_010881846.1	124	flagellar hook-basal body complex protein FliE
yajC	TPANIC_RS02000	WP_014342412.1	125	MULTISPECIES: preprotein translocase subunit YajC
	TPANIC_RS04095	WP_010882272.1	125	holo-ACP synthase
rpsK	TPANIC_RS01050	WP_010881659.1	126	30S ribosomal protein S11
rbfA	TPANIC_RS04390	WP_010882333.1	126	MULTISPECIES: 30S ribosome-binding factor RbfA
	TPANIC_RS04490	WP_010882356.1	126	YraN family protein
	TPANIC_RS00335	WP_014342765.1	127	hypothetical protein
	TPANIC_RS01535	WP_010881759.1	127	single-stranded DNA-binding protein
	TPANIC_RS05260	WP_010881803.1	127	hypothetical protein
	TPANIC_RS04860	WP_175393422.1	127	hypothetical protein
	TPANIC_RS00340	WP_010881519.1	128	MULTISPECIES: hypothetical protein
	TPANIC_RS04070	WP_010882267.1	128	MULTISPECIES: desulfoferrodoxin (rbo)
	TPANIC_RS04500	WP_010882357.1	128	MULTISPECIES: hypothetical protein
rplL	TPANIC_RS01215	WP_010881688.1	129	50S ribosomal protein L7/L12
	TPANIC_RS03055	WP_014342809.1	129	DUF2715 domain-containing protein
	TPANIC_RS04725	WP_010882403.1	129	rod-binding protein
rpsI	TPANIC_RS05060	WP_010882468.1	129	MULTISPECIES: 30S ribosomal protein S9
	TPANIC_RS03475	WP_010882145.1	130	MULTISPECIES: hypothetical protein
rpsH	TPANIC_RS01005	WP_010881650.1	132	30S ribosomal protein S8
rnpA	TPANIC_RS04680	WP_014342848.1	133	ribonuclease P protein component
	TPANIC_RS00800	WP_010881603.1	134	acyl-CoA thioesterase
tsaE	TPANIC_RS04315	WP_010882318.1	135	MULTISPECIES: tRNA (adenosine(37)-N6)-threonylcarbamoyltransferase complex ATPase subunit type 1 TsaE
flgB	TPANIC_RS01935	WP_010881844.1	136	MULTISPECIES: flagellar basal body rod protein FlgB
	TPANIC_RS02775	WP_010882010.1	137	J domain-containing protein
	TPANIC_RS01810	WP_010881818.1	138	hypothetical protein
secG	TPANIC_RS02630	WP_014342465.1	138	preprotein translocase subunit SecG
rplP	TPANIC_RS00975	WP_010881643.1	139	MULTISPECIES: 50S ribosomal protein L16
	TPANIC_RS03900	WP_010882232.1	139	hypothetical protein
	TPANIC_RS02100	WP_010881878.1	140	ATP synthase subunit K
nusB	TPANIC_RS05010	WP_010882459.1	141	MULTISPECIES: transcription antitermination factor NusB
	TPANIC_RS00870	WP_010881618.1	142	MULTISPECIES: FMN-binding protein
rplM	TPANIC_RS05065	WP_010882469.1	142	MULTISPECIES: 50S ribosomal protein L13
	TPANIC_RS00235	WP_010881497.1	143	MULTISPECIES: polymer-forming cytoskeletal protein
	TPANIC_RS01785	WP_010881814.1	144	response regulator
	TPANIC_RS03150	WP_010882083.1	144	hypothetical protein
	TPANIC_RS05100	WP_010882476.1	144	MULTISPECIES: NusG domain II-containing protein
	TPANIC_RS00020	WP_010881454.1	145	DUF721 domain-containing protein
rplK	TPANIC_RS01200	WP_010881685.1	146	MULTISPECIES: 50S ribosomal protein L11
dut	TPANIC_RS04365	WP_010882328.1	146	MULTISPECIES: dUTP diphosphatase
	TPANIC_RS04560	WP_010882368.1	146	MULTISPECIES: flavodoxin
	TPANIC_RS00900	WP_010881628.1	147	septum formation initiator family protein
	TPANIC_RS03040	WP_010882061.1	147	MULTISPECIES: SUF system NifU family Fe-S cluster assembly protein
	TPANIC_RS05035	WP_010882463.1	147	aspartyl/glutamyl-tRNA amidotransferase subunit C
	TPANIC_RS00415	WP_010881534.1	148	PTS sugar transporter subunit IIA
	TPANIC_RS01105	WP_010881670.1	148	hypothetical protein
fliS	TPANIC_RS04640	WP_010882386.1	148	MULTISPECIES: flagellar export chaperone FliS
mraZ	TPANIC_RS01870	WP_010881831.1	149	division/cell wall cluster transcriptional repressor MraZ
ndk	TPANIC_RS04985	WP_010882454.1	149	nucleoside-diphosphate kinase
fliJ	TPANIC_RS01970	WP_010881851.1	150	MULTISPECIES: flagellar export protein FliJ
fliW	TPANIC_RS03255	WP_010882103.1	150	MULTISPECIES: flagellar assembly protein FliW
