# Supplementary material for: Identification and Functional Characterization of Peptides With Antimicrobial Activity From the Syphilis Spirochete, Treponema pallidum
Source: Front Microbiol. 2022 May 3;13:888525. doi: 10.3389/fmicb.2022.888525 (PMC9200625; doi:10.3389/fmicb.2022.888525)
Supplement: Supplementary file 2 [file Table_2.XLSX]

## Sheet: Nichols NC_021490 hypos ≤150 aa
Supplementary Table S2. T. pallidum Nichols strain (NC_021490) proteins with 150 amino acids or less and no assigned function. List is based on the whole proteome annotation from the NCBI Genome database July 2021.
Old Locus Tag	New Locus Tag	Protein Accession No.	Length (≤150 aa)	Protein Annotated Function
	TPANIC_RS05470	WP_175393427.1	46	DUF2715 domain-containing protein
Tp0320	TPANIC_RS05480	WP_014505460.1	48	hypothetical protein
Tp0360	TPANIC_RS05425	WP_014342791.1	56	hypothetical protein
Tp0451	TPANIC_RS05285	WP_010881899.1	60	hypothetical protein	68 proteins ≤ 150 amino acids
	TPANIC_RS04495	WP_013945483.1	60	MULTISPECIES: hypothetical protein
Tp0825	TPANIC_RS04080	WP_010882269.1	61	hypothetical protein
Tp0490	TPANIC_RS02390	WP_010881939.1	62	MULTISPECIES: hypothetical protein
Tp0214	TPANIC_RS01065	WP_010881662.1	65	MULTISPECIES: hypothetical protein
Tp0535	TPANIC_RS02625	WP_010881982.1	70	hypothetical protein
Tp0539	TPANIC_RS05310	WP_010881986.1	73	hypothetical protein
Tp0749	TPANIC_RS05345	WP_010882194.1	73	hypothetical protein
Tp0777	TPANIC_RS03855	WP_010882222.1	74	MULTISPECIES: hypothetical protein
Tp0059	TPANIC_RS05175	WP_010881508.1	75	hypothetical protein
Tp0084	TPANIC_RS00410	WP_010881533.1	77	hypothetical protein
Tp0055	TPANIC_RS00270	WP_010881504.1	78	OadG family protein
Tp0869	TPANIC_RS04290	WP_010882312.1	78	MULTISPECIES: hypothetical protein
Tp0906	TPANIC_RS04455	WP_010882349.1	80	MULTISPECIES: KH domain-containing protein
Tp0791	TPANIC_RS03920	WP_010882236.1	81	hypothetical protein
Tp0467	TPANIC_RS05295	WP_010881916.1	82	hypothetical protein
Tp0904	TPANIC_RS05370	WP_010882347.1	83	hypothetical protein
Tp0352	TPANIC_RS01725	WP_010881800.1	85	MULTISPECIES: YdbC family protein
Tp0021	TPANIC_RS00105	WP_010881470.1	88	hypothetical protein
Tp0589	TPANIC_RS02895	WP_010882035.1	88	MULTISPECIES: HPr family phosphocarrier protein
Tp0356	TPANIC_RS01740	WP_013945017.1	89	MULTISPECIES: RNA-binding protein
Tp0955	TPANIC_RS05515	WP_010882399.1	90	hypothetical protein
	TPANIC_RS05485	WP_025267569.1	91	CPBP family intramembrane metalloprotease
Tp0874	TPANIC_RS04310	WP_010882317.1	91	MULTISPECIES: hypothetical protein
Tp0031	TPANIC_RS00155	WP_010881480.1	92	hypothetical protein
Tp0676	TPANIC_RS03350	WP_010882121.1	92	MULTISPECIES: hypothetical protein
Tp0753	TPANIC_RS03730	WP_010882198.1	94	hypothetical protein
Tp0992	TPANIC_RS04885	WP_010882436.1	95	MULTISPECIES: hypothetical protein
	TPANIC_RS05520	WP_013945579.1	95	MULTISPECIES: hypothetical protein
Tp0666	TPANIC_RS03295	WP_010882111.1	97	hypothetical protein
	TPANIC_RS05280	WP_014342403.1	98	PAS domain-containing protein
Tp0412	TPANIC_RS02015	WP_010881860.1	101	PUR family DNA/RNA-binding protein
Tp0066	TPANIC_RS00320	WP_010881515.1	104	hypothetical protein
Tp0251	TPANIC_RS01265	WP_010881700.1	105	HU family DNA-binding protein
Tp0679	TPANIC_RS03370	WP_010882124.1	105	MULTISPECIES: hypothetical protein
	TPANIC_RS05495	WP_041610078.1	106	hypothetical protein
Tp0220	TPANIC_RS01095	WP_010881668.1	108	STAS domain-containing protein
Tp0617	TPANIC_RS03050	WP_158296018.1	109	DUF2715 domain-containing protein
Tp0802	TPANIC_RS05355	WP_010882247.1	109	hypothetical protein
Tp0368	TPANIC_RS01800	WP_010881816.1	111	hypothetical protein
Tp0847	TPANIC_RS04190	WP_014342609.1	111	hypothetical protein
Tp0128	TPANIC_RS00655	WP_010881577.1	115	hypothetical protein
	TPANIC_RS02215	WP_014342432.1	116	zinc ribbon domain-containing protein
Tp0461	TPANIC_RS02255	WP_010881910.1	119	helix-turn-helix domain-containing protein
	TPANIC_RS05275	WP_080511233.1	123	helix-turn-helix domain-containing protein
Tp0913	TPANIC_RS04490	WP_010882356.1	126	YraN family protein
Tp0069	TPANIC_RS00335	WP_014342765.1	127	hypothetical protein
Tp0310	TPANIC_RS01535	WP_010881759.1	127	single-stranded DNA-binding protein
Tp0355	TPANIC_RS05260	WP_010881803.1	127	hypothetical protein
	TPANIC_RS04860	WP_175393422.1	127	hypothetical protein
Tp0070	TPANIC_RS00340	WP_010881519.1	128	MULTISPECIES: hypothetical protein
Tp0914	TPANIC_RS04500	WP_010882357.1	128	MULTISPECIES: hypothetical protein
Tp0618	TPANIC_RS03055	WP_014342809.1	129	DUF2715 domain-containing protein
Tp0700	TPANIC_RS03475	WP_010882145.1	130	MULTISPECIES: hypothetical protein
Tp0563	TPANIC_RS02775	WP_010882010.1	137	J domain-containing protein
Tp0370	TPANIC_RS01810	WP_010881818.1	138	hypothetical protein
Tp0787	TPANIC_RS03900	WP_010882232.1	139	hypothetical protein
Tp0638	TPANIC_RS03150	WP_010882083.1	144	hypothetical protein
Tp1032	TPANIC_RS05100	WP_010882476.1	144	MULTISPECIES: NusG domain II-containing protein
Tp0004	TPANIC_RS00020	WP_010881454.1	145	DUF721 domain-containing protein
Tp0222	TPANIC_RS01105	WP_010881670.1	148	hypothetical protein
Tp0451a	TPANIC_RS02200	WP_014342798.1	94	hypothetical protein
Tp0130	TPANIC_RS00660	WP_010881579.1	139	hypothetical protein
Tp0867	TPANIC_RS05365	WP_010882310.1	61	hypothetical protein
Tp0039	TPANIC_RS00195	WP_014342241.1	59	hypothetical protein	Red font: ORFs not present in latest genome but shown to be expressed at the transcipt level.
					Tp0451a: present study
					Tp0039, Tp0130, Tp0867: Smajs et al., 2005.
					Note: Only new locus tag formats (TPANIC_RS) have been assigned by NCBI to nine T. pallidum miniprotein ORFs recently added to the genome following re-annotation:
					TPANIC_RS05470, TPANIC_RS04495, TPANIC_RS05485, TPANIC_RS05520, TPANIC_RS05280, TPANIC_RS05495, TPANIC_RS02215, TPANIC_RS05275, TPANIC_RS04860
