# Supplementary material for: Identification and Functional Characterization of Peptides With Antimicrobial Activity From the Syphilis Spirochete, Treponema pallidum
Source: Front Microbiol. 2022 May 3;13:888525. doi: 10.3389/fmicb.2022.888525 (PMC9200625; doi:10.3389/fmicb.2022.888525)
Supplement: Supplementary file 5 [file Table_5.XLSX]

## Sheet: Expression analyses
Supplementary Table S5. Expression analyses of the 68 T. pallidum miniproteins of unknown function. List is based on whole proteome annotations from the NCBI Genome database July 2021.
			DNA Expression Analysis	MS Expression Analysis	MS Expression Analysis
Rank	Protein Locus Tags (Tp [old tag], TPANIC [new tag])	Protein Accession Number	cDNA/DNA (Smajs et al., 2005)	88 Proteins (McGill et al., 2010 )	557 Proteins (Osbak et al., 2016 )
1	TPANIC_RS02215	WP_014342432.1	NSF	NSF	NSF	D - detected
2	Tp0130 / TPANIC_RS00660	WP_010881579.1	D (0.625)	ND	ND	ND - not detected
3	Tp0618 / TPANIC_RS03055	WP_014342809.1	D (1.227)	ND	ND	NSF - Not searched for in the study (annotated in the genome / proteome after the analysis)
4	Tp1032 / TPANIC_RS05100	WP_010882476.1	ND	ND	ND
5	TPANIC_RS04860	WP_175393422.1	NSF	NSF	NSF
6	Tp0914 / TPANIC_RS04500	WP_010882357.1	D (0.607)	ND	ND
7	TPANIC_RS05280	WP_014342403.1	NSF	NSF	NSF
8	Tp0451a / TPANIC_RS02200	WP_014342798.1	NSF	ND	ND
9	Tp0355 / TPANIC_RS05260	WP_010881803.1	D (0.556)	ND	ND
10	Tp0563 / TPANIC_RS02775	WP_010882010.1	D (0.761)	ND	D (47/557)	56/68 ORFs detected at RNA and / or protein level.
11	Tp0787 / TPANIC_RS03900	WP_010882232.1	D (0.286)	ND	ND	56/68 ORFs detected at the RNA level.
12	Tp0802 / TPANIC_RS05355	WP_010882247.1	D (2.143)	ND	ND	2/68 ORFs not detected at RNA level; 10/68 ORFs not searched for at RNA level.
13	Tp0617 / TPANIC_RS03050	WP_158296018.1	D (1.057)	ND	D (73/557)	15/68 ORFs detected at the protein level in at least one MS study.
14	Tp0214 / TPANIC_RS01065	WP_010881662.1	D (1.601)	ND	D (1/557)	44/68 ORFs not detected at the protein level in both MS studies; 9/68 ORFs not searched for at the protein level in both MS studies.
15	Tp0913 / TPANIC_RS04490	WP_010882356.1	D (0.721)	ND	ND
16	Tp0638 / TPANIC_RS03150	WP_010882083.1	D (0.711)	ND	ND
17	Tp0031 / TPANIC_RS00155	WP_010881480.1	D (2.156)	ND	D (156/557)
18	Tp0069 / TPANIC_RS00335	WP_014342765.1	D (0.649)	ND	D (79/557)
19	Tp0869 / TPANIC_RS04290	WP_010882312.1	D (13.54)	ND	ND
20	Tp0467 / TPANIC_RS05295	WP_010881916.1	D (0.894)	ND	ND
21	TPANIC_RS05275	WP_080511233.1	NSF	NSF	NSF
22	Tp0867 / TPANIC_RS05365	WP_010882310.1	D (0.932)	ND	ND
23	Tp0955 / TPANIC_RS05515	WP_010882399.1	D (5.091)	ND	ND
24	Tp0749 / TPANIC_RS05345	WP_010882194.1	D (5.254)	ND	D (174/557)
25	Tp0220 / TPANIC_RS01095	WP_010881668.1	D (1.319)	ND	ND
26	Tp0753 / TPANIC_RS03730	WP_010882198.1	D (0.539)	ND	ND
27	Tp0004 / TPANIC_RS00020	WP_010881454.1	D (0.446)	ND	ND
28	TPANIC_RS05485	WP_025267569.1	NSF	NSF	NSF
29	Tp0310 / TPANIC_RS01535	WP_010881759.1	D (1.129)	ND	ND
30	Tp0370 / TPANIC_RS01810	WP_010881818.1	D (0.822)	ND	ND
31	Tp0251 / TPANIC_RS01265	WP_010881700.1	D (2.47)	ND	D (119/557)
32	Tp0352 / TPANIC_RS01725	WP_010881800.1	D (1.183)	ND	D (63/557)
33	Tp0360 / TPANIC_RS05425	WP_014342791.1	D (1.873)	ND	ND
34	TPANIC_RS05495	WP_041610078.1	NSF	NSF	NSF
35	Tp0222 / TPANIC_RS01105	WP_010881670.1	D (1.596)	ND	D (358/557)
36	Tp0412 / TPANIC_RS02015	WP_010881860.1	D (1.2)	ND	D (44/557)
37	Tp0128 / TPANIC_RS00655	WP_010881577.1	D (0.702)	ND	ND
38	Tp0791 / TPANIC_RS03920	WP_010882236.1	D (4.556)	ND	ND
39	Tp0070 / TPANIC_RS00340	WP_010881519.1	D (0.617)	ND	ND
40	TPANIC_RS05520	WP_013945579.1	NSF	NSF	NSF
41	Tp0847 / TPANIC_RS04190	WP_014342609.1	D (2.577)	ND	ND
42	Tp0700 / TPANIC_RS03475	WP_010882145.1	D (3.725)	ND	D (28/557)
43	Tp0679 / TPANIC_RS03370	WP_010882124.1	D (0.73)	ND	ND
44	Tp0874 / TPANIC_RS04310	WP_010882317.1	D (0.703)	ND	ND
45	Tp0992 / TPANIC_RS04885	WP_010882436.1	D (3.294)	ND	ND
46	Tp0066 / TPANIC_RS00320	WP_010881515.1	D (1.595)	ND	ND
47	Tp0666 / TPANIC_RS03295	WP_010882111.1	D (1.061)	ND	ND
48	Tp0461 / TPANIC_RS02255	WP_010881910.1	D (4.421)	ND	ND
49	Tp0589 / TPANIC_RS02895	WP_010882035.1	D (0.893)	ND	ND
50	Tp0059 / TPANIC_RS05175	WP_010881508.1	D (0.863)	ND	ND
51	Tp0368 / TPANIC_RS01800	WP_010881816.1	D (0.826)	ND	D (24/557)
52	Tp0676 / TPANIC_RS03350	WP_010882121.1	D (0.949)	ND	ND
53	Tp0356 / TPANIC_RS01740	WP_013945017.1	D (10.69)	D	ND
54	Tp0906 / TPANIC_RS04455	WP_010882349.1	D (1.56)	ND	ND
55	Tp0825 / TPANIC_RS04080	WP_010882269.1	D (0.691)	ND	D (77/557)
56	Tp0055 / TPANIC_RS00270	WP_010881504.1	D (1.288)	ND	ND
57	Tp0904 / TPANIC_RS05370	WP_010882347.1	D (1.296)	ND	ND
58	TPANIC_RS04495	WP_013945483.1	NSF	NSF	NSF
59	Tp0320 / TPANIC_RS05480	WP_014505460.1	D (2.458)	ND	ND
60	Tp0021 / TPANIC_RS00105	WP_010881470.1	D (0.633)	ND	ND
61	Tp0777 / TPANIC_RS03855	WP_010882222.1	ND	ND	ND
62	Tp0535 / TPANIC_RS02625	WP_010881982.1	D (5.35)	ND	ND
63	Tp0084 / TPANIC_RS00410	WP_010881533.1	D (3.028)	ND	ND
64	Tp0539 / TPANIC_RS05310	WP_010881986.1	D (1.338)	ND	ND
65	Tp0490 / TPANIC_RS02390	WP_010881939.1	D (0.706)	ND	D (16/557)
66	TPANIC_RS05470	WP_175393427.1	NSF	NSF	NSF
67	Tp0039 / TPANIC_RS00195	WP_014342241.1	D (0.538)	ND	ND
68	Tp0451 / TPANIC_RS05285	WP_010881899.1	D (0.538)	ND	ND
