# Supplementary material for: Identification and Functional Characterization of Peptides With Antimicrobial Activity From the Syphilis Spirochete, Treponema pallidum
Source: Front Microbiol. 2022 May 3;13:888525. doi: 10.3389/fmicb.2022.888525 (PMC9200625; doi:10.3389/fmicb.2022.888525)
Supplement: Supplementary file 6 [file Table_6.XLSX]

## Sheet: Clusters & Surrounding Proteins
Supplementary Table S6. Clustering of the 68 miniproteins of unknown function and surrounding proteins of interest within the T. pallidum proteome. List is based on whole proteome annotations from the NCBI Genome database July 2021.
	Protein clusters: background highlighted in colour.
Rank	Protein Locus Tags (Tp [old tag], TPANIC [new tag])	Protein Accession Number	Genome Annotations: Surrounding Proteins of Interest	Phyre2 Modeling: Surrounding Proteins of Interest
27	Tp0004 / TPANIC_RS00020	WP_010881454.1
60	Tp0021 / TPANIC_RS00105	WP_010881470.1	Tp0025: insulinase family protein	Tp0025: falcilysin, a M16 metalloprotease from the malaria parasite Plasmodium falciparum (100%)
17	Tp0031 / TPANIC_RS00155	WP_010881480.1	Tp0027: HlyC/CorC family transporter; Tp0028: HlyC/CorC family transporter; Tp0034: zinc ABC transporter substrate-binding protein; Tp0035: metal ABC transporter ATP-binding protein; Tp0036: metal ABC transporter permease	Tp0034: ABC transporter substrate-binding protein, FpvC (100%); Tp0035: Pyrococcus horikoshii sugar-binding transport ATP-binding protein (100%); Tp0036: Burkholderia cenocepacia hemin ABC transport protein, BhuUV (100%)
67	Tp0039 / TPANIC_RS00195	WP_014342241.1	Tp0034: zinc ABC transporter substrate-binding protein; Tp0035: metal ABC transporter ATP-binding protein; Tp0036: metal ABC transporter permease; Tp0042: LysM peptidoglycan-binding domain-containing protein; Tp0043: lytic transglycosylase domain-containing protein	Tp0034: ABC transporter substrate-binding protein, FpvC (100%); Tp0035: Pyrococcus horikoshii sugar-binding transport ATP-binding protein (100%); Tp0036: Burkholderia cenocepacia hemin ABC transport protein, BhuUV (100%); TPANIC_RS00200: E. coli colicin ia (99.6%); Tp0042: LysM peptidoglycan binding domain of autolysin AtlA from Enterococcus faecalis (99.5%); Tp0043: 70-kDa soluble lytic transgly…
56	Tp0055 / TPANIC_RS00270	WP_010881504.1
50	Tp0059 / TPANIC_RS05175	WP_010881508.1
46	Tp0066 / TPANIC_RS00320	WP_010881515.1
18	Tp0069 / TPANIC_RS00335	WP_014342765.1
39	Tp0070 / TPANIC_RS00340	WP_010881519.1
63	Tp0084 / TPANIC_RS00410	WP_010881533.1
37	Tp0128 / TPANIC_RS00655	WP_010881577.1		Tp0126: OmpW (97.3%) / OmpA (94.8%) / OmpF (92.8%)
2	Tp0130 / TPANIC_RS00660	WP_010881579.1		Tp0126: OmpW (97.3%) / OmpA (94.8%) / OmpF (92.8%)
14	Tp0214 / TPANIC_RS01065	WP_010881662.1	Tp0218: PP2C family protein-serine/threonine phosphatase; Tp0219: PP2C family protein-serine/threonine phosphatase
25	Tp0220 / TPANIC_RS01095	WP_010881668.1	Tp0218: PP2C family protein-serine/threonine phosphatase; Tp0219: PP2C family protein-serine/threonine phosphatase	Tp0218: SiaA PP2C domain, Pseudomonas aeruginosa (100%); Tp0219: SiaA PP2C domain, Pseudomonas aeruginosa (100%)
35	Tp0222 / TPANIC_RS01105	WP_010881670.1	Tp0218: PP2C family protein-serine/threonine phosphatase; Tp0219: PP2C family protein-serine/threonine phosphatase; Tp0227: ABC transporter ATP-binding protein	Tp0218: SiaA PP2C domain, Pseudomonas aeruginosa (100%); Tp0219: SiaA PP2C domain, Pseudomonas aeruginosa (100%); Tp0227: Acinetobacter baumanniI macrolide export ATP-binding/permease protein MacB (100%)
31	Tp0251 / TPANIC_RS01265	WP_010881700.1
29	Tp0310 / TPANIC_RS01535	WP_010881759.1	Tp0308: ABC transporter substrate-binding protein; Tp0309: transporter substrate-binding domain-containing protein
66	TPANIC_RS05470	WP_175393427.1	Tp0308: ABC transporter substrate-binding protein; Tp0309: transporter substrate-binding domain-containing protein
59	Tp0320 / TPANIC_RS05480	WP_014505460.1	Tp0321: ABC transporter ATP-binding protein; Tp0322: ABC transporter permease; Tp0323: ABC transporter permease; Tp0324: translocation/assembly module TamB domain-containing protein; Tp0326: outer membrane protein assembly factor BamA	Tp0321: multidrug resistance protein Pgp-1 (100%); Tp0324: translocation and assembly module subunit TamB, Escherichia coli (99.8%); Tp0326: outer membrane protein assembly factor BamA, Neisseria gonorrhoeae (100%)
28	TPANIC_RS05485	WP_025267569.1	Tp0330: ATP-dependent metallopeptidase FtsH/Yme1/Tma family protein
32	Tp0352 / TPANIC_RS01725	WP_010881800.1
9	Tp0355 / TPANIC_RS05260	WP_010881803.1
53	Tp0356 / TPANIC_RS01740	WP_013945017.1
33	Tp0360 / TPANIC_RS05425	WP_014342791.1
51	Tp0368 / TPANIC_RS01800	WP_010881816.1	Tp0366: Response regulator; Tp0369: outer membrane protein assembly factor BamD
30	Tp0370 / TPANIC_RS01810	WP_010881818.1	Tp0366: Response regulator; Tp0369: outer membrane protein assembly factor BamD
21	TPANIC_RS05275	WP_080511233.1	Tp0369: outer membrane protein assembly factor BamD
7	TPANIC_RS05280	WP_014342403.1
36	Tp0412 / TPANIC_RS02015	WP_010881860.1
68	Tp0451 / TPANIC_RS05285	WP_010881899.1	Tp0453: membrane protein; Tp0454: response regulator	Tp0454: response regulator PhoP (97.8%); Tp0455: toxic extracellular endopeptidase Asap1 (96.6%) / phospholipid-binding protein MlaC (96.6%)
8	Tp0451a / TPANIC_RS02200	WP_014342798.1	Tp0453: membrane protein; Tp0454: response regulator	Tp0454: response regulator PhoP (97.8%); Tp0455: toxic extracellular endopeptidase Asap1 (96.6%) / phospholipid-binding protein MlaC (96.6%)
1	TPANIC_RS02215	WP_014342432.1	Tp0453: membrane protein; Tp0454: response regulator	Tp0454: response regulator PhoP (97.8%); Tp0455: toxic extracellular endopeptidase Asap1 (96.6%) / phospholipid-binding protein MlaC (96.6%)
48	Tp0461 / TPANIC_RS02255	WP_010881910.1
20	Tp0467 / TPANIC_RS05295	WP_010881916.1
65	Tp0490 / TPANIC_RS02390	WP_010881939.1	Tp0489: MBL fold metallo-hydrolase; Tp0491: endolytic transglycosylase MltG	Tp0486: Escherichia coli colicin E9 in complex with its immunity protein Im9 (93.3%); Tp0489: metallo-beta-lactamase PNGM-1 (100%); Tp0494: Escherichia coli colicin E9 in complex with its immunity protein Im9 (97.4%)
34	TPANIC_RS05495	WP_041610078.1
62	Tp0535 / TPANIC_RS02625	WP_010881982.1
64	Tp0539 / TPANIC_RS05310	WP_010881986.1
10	Tp0563 / TPANIC_RS02775	WP_010882010.1
49	Tp0589 / TPANIC_RS02895	WP_010882035.1	Tp0585: peptide ABC transporter substrate-binding protein; TPANIC_RS02925: M15 family metallopeptidase	Tp0585: oligopeptide abc transporter, oligopeptide-binding protein, Bacillus anthracis (100%)
13	Tp0617 / TPANIC_RS03050	WP_158296018.1
3	Tp0618 / TPANIC_RS03055	WP_014342809.1	TPANIC_RS03080: transglycosylase SLT domain-containing protein	TPANIC_RS03080: outer membrane-anchored endolytic peptidoglycan lytic transglycosylase (MltE) from Escherichia coli (100%)
16	Tp0638 / TPANIC_RS03150	WP_010882083.1		Tp0639: colicin ia (99.2%); Tp0640: colicin ia (98.8%)
47	Tp0666 / TPANIC_RS03295	WP_010882111.1
52	Tp0676 / TPANIC_RS03350	WP_010882121.1
43	Tp0679 / TPANIC_RS03370	WP_010882124.1
42	Tp0700 / TPANIC_RS03475	WP_010882145.1	Tp0702: M23 family metallopeptidase; Tp0705: penicillin-binding protein 1A; Tp0706: M23 family metallopeptidase	Tp0702: M23 family metallopeptidase (100%); Tp0705: penicillin-binding proteins 1A, 1B, 2, 3, 4 (100%) ; Tp0706: M23 family metallopeptidase (100%)
24	Tp0749 / TPANIC_RS05345	WP_010882194.1
26	Tp0753 / TPANIC_RS03730	WP_010882198.1
61	Tp0777 / TPANIC_RS03855	WP_010882222.1	Tp0773: trypsin-like serine protease; Tp0781: M23 family metallopeptidase	Tp0773: trypsin-like serine protease (100%); Tp0781: M23 peptidase domain protein (100%); Tp0783: outer membrane protein assembly factor BamB (96.2%)
11	Tp0787 / TPANIC_RS03900	WP_010882232.1	Tp0781: M23 family metallopeptidase; Tp0786: LPS export ABC transporter ATP-binding protein; Tp0790: RND family transporter	Tp0781: M23 family metallopeptidase (100%); Tp0783: Beta barrel assembly machinery protein, BamB (96.2%); Tp0784: lipopolysaccharide export system protein LptC (99.2%); Tp0785: periplasmic lipopolysaccharide transport protein LptA (99.8%); Tp0786: Pseudomonas aeruginosa ATP-binding cassette (ABC) transporter LptB2FG (100%); Tp0790: multidrug efflux pump CmeB (100%)
38	Tp0791 / TPANIC_RS03920	WP_010882236.1	Tp0786: LPS export ABC transporter ATP-binding protein; Tp0790: RND family transporter	Tp0786: Pseudomonas aeruginosa ATP-binding cassette (ABC) transporter LptB2FG (100%); Tp0790: multidrug efflux pump CmeB (100%)
12	Tp0802 / TPANIC_RS05355	WP_010882247.1	Tp0804: sn-glycerol-3-phosphate ABC transporter ATP-binding protein UgpC
55	Tp0825 / TPANIC_RS04080	WP_010882269.1	Tp0821: ABC transporter substrate-binding protein; Tp0822: mechanosensitive ion channel family protein	Tp0821: Putative TonB-dependent receptor (Pa5505) from Pseudomonas aeruginosa (100%); Tp0822: Helicobacter pylori mechanosensitive channel family protein, MscS (100%)
41	Tp0847 / TPANIC_RS04190	WP_014342609.1		Note: Close to Tp0856,Tp0858, Tp0859, Tp0865 (PorV structural orthologs)
22	Tp0867 / TPANIC_RS05365	WP_010882310.1	Tp0864: M23 family metallopeptidase: Tp0865: UPF0164 family protein (PorV structural ortholog)	Tp0864: M23 family metallopeptidase (100%); Tp0865: Type 9 protein translocon, PorV (99.5%); Note: also close to Tp0856, Tp0858, Tp0859 (PorV structural orthologs)
19	Tp0869 / TPANIC_RS04290	WP_010882312.1	Tp0865: UPF0164 family protein (PorV structural ortholog)	Tp0865: Type 9 protein translocon, PorV (99.5%); Note: also close to Tp0856, Tp0858, Tp0859 (PorV structural orthologs)
44	Tp0874 / TPANIC_RS04310	WP_010882317.1
57	Tp0904 / TPANIC_RS05370	WP_010882347.1	Tp0901: MATE family efflux transporter	Tp0901: Arabidopsis thaliana MATE multidrug and toxic compound efflux transporter, AtDTX14 (100%)
54	Tp0906 / TPANIC_RS04455	WP_010882349.1	Tp0901: MATE family efflux transporter	Tp0901: Arabidopsis thaliana MATE multidrug and toxic compound efflux transporter, AtDTX14 (100%)
15	Tp0913 / TPANIC_RS04490	WP_010882356.1
6	Tp0914 / TPANIC_RS04500	WP_010882357.1
58	TPANIC_RS04495	WP_013945483.1
23	Tp0955 / TPANIC_RS05515	WP_010882399.1
5	TPANIC_RS04860	WP_175393422.1	Tp0986: DMT family trasnporter (drug transporter); TPANIC_RS04865: MarC family multiple antibiotic resistance transporter
45	Tp0992 / TPANIC_RS04885	WP_010882436.1	TPANIC_RS04865: MarC family multiple antibiotic resistance transporter; Tp0994: TatD family deoxyribonuclease; Tp0995: cyclic nucleotide-binding domain-containing protein	Tp0994: deoxyribonuclease TatD (100%); Tp0995: probable P.aeruginosa two-component response regulator PA3702 (99.9%)
40	TPANIC_RS05520	WP_013945579.1	Tp1026: M3 family oligoendopeptidase
4	Tp1032 / TPANIC_RS05100	WP_010882476.1	Tp1026: M3 family oligoendopeptidase; Tp1033: patatin-like phospholipase family protein; Tp1037: hemolysin III-like	Tp1026: oligoendopeptidase f (100%); Tp1033: patatin-like protein, PlpD (100%);
